# Supplementary material for: Sensitive Electrochemical Detection of Carcinoembryonic Antigen Based on Biofunctionalized Nanochannel Modified Carbonaceous Electrode
Source: Molecules. 2024 Feb 15;29(4):858. doi: 10.3390/molecules29040858 (PMC10892148; doi:10.3390/molecules29040858)
Supplement: Supplementary file 1 [file molecules-29-00858-s001.zip]

Archive with 1 entries (1 files):
- molecules-2784161-supplementary.pdf
